# Supplementary material for: Helicobacter pylori resistance in Hainan Province, China: investigating phenotypes and genotypes through whole-genome sequencing
Source: Front Cell Infect Microbiol. 2024 Dec 17;14:1505166. doi: 10.3389/fcimb.2024.1505166 (PMC11685075; doi:10.3389/fcimb.2024.1505166)
Supplement: Supplementary file 1 [file Table1.xlsx]

## Sheet: Sheet1
TABLE S1.Quality metrics data for all sequenced genomes
	Sample	Coverage	Contigs(>=5000bp)	Total length(>=5000bp)	Good Contigs(>=500bp)	Largest contig	Total length	GC%	N50	N75	L50	L75
	HN01	248.367	62	1561435	115	135369	1633653	38.63	33319	17234	15	32
	HN02	289.379	33	1580374	50	196879	1611839	38.67	77223	42746	7	14
	HN03	347.402	33	1589651	45	204884	1611172	38.66	66033	42198	7	15
	HN04	318.283	85	1392754	213	65908	1592408	38.8	18761	9074	30	59
	HN05	336.233	20	1612776	26	343305	1624465	38.65	156780	57302	4	8
	HN06	336.104	22	1571330	33	374565	1591796	38.73	125093	52933	3	9
	HN07	298.417	22	162139	1956	24756	2527570	38.7	1530	921	486	1023
	HN08	295.263	48	1564384	69	85972	1606777	38.66	39015	27355	15	27
	HN09	240.504	30	1564180	44	198417	1587407	38.79	107409	39128	6	14
	HN10	261.238	19	1568160	28	329635	1582458	38.68	108781	57191	4	9
	HN11	314.214	43	1613566	57	211704	1636147	38.62	54202	36084	9	18
	HN12	168.97	65	2317068	100	560241	2391111	34.75	49653	26247	10	26
	HN13	325.785	36	1539364	40	291491	1567529	38.83	89025	46628	5	12
	HN14	266.035	51	1533146	68	143025	1569556	38.81	39997	19506	13	26
	HN15	317.34	22	1591389	32	302498	1612339	38.69	105934	56749	5	10
	HN16	282.944	29	1601924	43	210824	1623647	38.7	76509	48063	8	14
	HN17	279.942	33	1600793	49	280996	1627373	38.74	114257	33404	5	12
	HN18	239.874	22	1572410	32	203205	1594371	38.69	107510	53918	6	11
	HN19	304.996	24	1609197	36	307512	1631526	38.58	106725	53289	4	10
