# Supplementary material for: Helicobacter pylori resistance in Hainan Province, China: investigating phenotypes and genotypes through whole-genome sequencing
Source: Front Cell Infect Microbiol. 2024 Dec 17;14:1505166. doi: 10.3389/fcimb.2024.1505166 (PMC11685075; doi:10.3389/fcimb.2024.1505166)
Supplement: Supplementary file 2 [file Table2.xlsx]

## Sheet: Sheet4
TABLE S2. Mutations/truncations identified in rdxA
rdxA mutations
26695	D	Q	R	Q	R	M	T	R	S	Y	H	D	D	L	A	H	M	A	A	M	V	S	P	H	G	Y	S	V	S	A	R	Q	G	G	S	V	E	I	K	C	G	A	S	A	V	D	T	Nonsense mutation
Isolate ID	5	6	10	11	16	21	31	41	45	47	53	59	61	62	68	69	76	80	82	84	85	88	91	97	98	100	108	111	116	118	131	146	150	162	169	172	175	177	179	184	189	193	196	206	204	205	208
HNKY0001							E	K			R	N		V								P			S						K					I
HNKY0002							E				R	N		V								P			S						K					I
HNKY0003							E				R	N		V								P			S						K					I
HNKY0004
HNKY0005							E				R	N		V								P			S					T						I		M						T
HNKY0006																																																50
HNKY0007																																																50
HNKY0008							E					N				Y						P			S						K					I								T	I	A
HNKY0009							E				R	N		V								P			S						K		D			I								T
HNKY0010							E				R											P			S						K					I
HNKY0011				R			E				R	N		I								P			S						K					I												209
HNKY0012																																																209
HNKY0013							E				R	N										P		Y	S						K					I								T
HNKY0014					H
HNKY0015							E				R	N		V								P			S						K					I
HNKY0016							E				R	N		V	V							P			S						K				T	I							T
HNKY0017																																																50
HNKY0018
HNKY0019
HNKY0020					H
HNKY0021							E				R	N										P			S						K					I						V		T
HNKY0022
HNKY0023					C
HNKY0024
HNKY0025					H		E				R	N										P			S						K					I								T
HNKY0026
HNKY0027
HNKY0028																																																110
HNKY0029
HNKY0031
HNKY0032							E				R	N		V								P			S						K					I
HNKY0033
HNKY0034
HNKY0035							E				R	N		V								P			S									R
HNKY0036																																																50
HNKY0037
HNKY0038
HNKY0039
HNKY0041																																																50
HNKY0042
HNKY0043			I				E		N		R	N		V								P			S						K					I							N
HNKY0045							E		G		R	N		V	T							P			S						K					I
HNKY0046						A	E				R	N		I								P			S		P				K					I			R		R			T			V
HNKY0047							E				R	N						T				P			S						K					I
HNKY0048
HNKY0049					C		E				R	N		V								P			S						K					I								T
HNKY0050							E				R	N		V				T				P			S		P				K					I										A
HNKY0051							E				R	N										P			S						K					I
HNKY0052
HNKY0053
HNKY0055							E
HNKY0056							E				R	N										P			S						K					I						V
HNKY0057							E				R	N										P			S						K					I	W
HNKY0058					H		E				R	N										P	S		S						K					I
HNKY0059							E				R	N		I								P			S						K					I
HNKY0060							E				R	N					T					P			S						K					I					S			T
HNKY0061							E				R	N		V																	K					I
HNKY0069							E				R	N		V								P			S					S	K					I						T
HNKY0070							E				R	N		V								P			S						K					I								T
HNKY0071
HNKY0073
HNKY0074																																																15
HNKY0075							E				R	N		V								P			S						K					I
HNKY0076							E			C	R	N										P			S						K					I									I	A
HNKY0077							E					N		V								P			S						K					I						V
HNKY0078					C		E				R	N		V				T				P			S						K					I						V		T
HNKY0079																																																50
HNKY0081
HNKY0082
HNKY0083					H
HNKY0084							E				R	N		V								P			S						K					I
HNKY0085							E			C	R	N		V								P			S						K					I								T
HNKY0087
HNKY0088							E				R	N		I								P			S						K					I								T
HNKY0089
HNKY0090					H
HNKY0092
HNKY0093					H
HNKY0094
HNKY0095							E				R	N										P			S						K					I
HNKY0096							E			C		N																A			K					I
HNKY0097	N						E			C	R	N		V								P			S						K					I
HNKY0098					C		E				R	N		V							G	P			S						K					I
HNKY0099
HNKY0100							E				R	N		V	V							P			S						K					I
HNKY0101							E				R	N		I						R	G	P			S						K					I
HNKY0102
HNKY0103																																																75
HNKY0104					C		E					N										P	S		S						K					I
HNKY0105					H																																											50
HNKY0107						A	E				R	N		V								P			S						K					I
HNKY0108
HNKY0109					H		E				R	N		V								P			S						K					I
HNKY0110					H
HNKY0111							E				R	N										P			S						K					I
HNKY0112					C		E				R	N		I								P			S						K					I
HNKY0113							E				R	N										P			S						K					I
HNKY0114							E					N										P	S		S						K	R				I
HNKY0115
HNKY0116					H		E				R	N		V								P			S						K					I
HNKY0117
HNKY0118							E				R	N		V								P			S						K					I
HNKY0119							E				R	N		I			V					P			S						K																	146
HNKY0120	N				H		E				R	N		V	V							P			S						K					I
HNKY0121							E				R	N										P			S						K					I
HNKY0122	N						E				R	N		V								P			S						K					I
HNKY0123
HNKY0124							E				R	N		V								P			S						K					I
HNKY0125																																																75
HNKY0126							E				R	N		V								P			S						K					I
HNKY0127							E				R	N		V								P			S						K					I
HNKY0129					C		E				R	N		V	V							P			S						K					I
HNKY0130
HNKY0131							E				R	N		V	V							P			S						K					I
HNKY0133							E				R	N		V								P			S						K					I					S			T
HNKY0134		H					E					N															A			S															I	A
HNKY0135																																																50
HNKY0136							E				R	N		V								P			S						K					I		M						T
HNKY0137							E				R	N		V	V							P			S						K					I
HNKY0139
HNKY0140
HN01							E				R	N		V								P			S				P		K					I				W
HN02						A	E				R	N		V								P			S	C	A			S	K					I									I	A
HN03					H
HN04
HN05
HN06							E				R	S	N	V	V			T				P			S		P				K					I
HN07																																																75
HN08					C
HN09						A	E				R	N		V								P	S		S						K					I
HN10							E				R	N						T	V			P	S		S						K					I
HN11
HN12
HN13																																																35
HN14					H
HN15					H		E				R	N		V								P			S						K					I
HN16							E				R	N		I								P			S						K					I
HN17							E				R	N		V								P			S		A				K					I
HN18					H
HN19
*Amino acid substitutions in rdxA, which are exclusively noticed in resistant isolates were highlighted in green. *Isolates with truncations in rdxA (nonsense codon substitutions) are highlighted in orange.
