# Supplementary material for: Helicobacter pylori resistance in Hainan Province, China: investigating phenotypes and genotypes through whole-genome sequencing
Source: Front Cell Infect Microbiol. 2024 Dec 17;14:1505166. doi: 10.3389/fcimb.2024.1505166 (PMC11685075; doi:10.3389/fcimb.2024.1505166)
Supplement: Supplementary file 3 [file Table3.xlsx]

## Sheet: Sheet1
TABLE S3. MIC, Phenotypic and genotypic antibiotic resistance results of isolates
Strain number	CLA			LEV			AMX（E）			FR（E）			TE（E）			MTZ（E）			MDR
	MIC	P-R	G-R	MIC	P-R	G-R	MIC	P-R	G-R	MIC	P-R	G-R	MIC	P-R	G-R	MIC	P-R	G-R	P-R	G-R
HN01	＞32	R	R	＞32	R	R	0.064	S	R	0.125	S	S	0.064	S	R	＞32	R	R	R	R
HN02	＞32	R	R	0.125	S	S	0.064	S	S	0.5	S	S	0.25	S	R	＞32	R	R	S	S
HN03	＞32	R	R	2	R	R	0.064	S	S	0.064	S	S	0.064	S	S	＞32	R	R	R	R
HN04	＞32	R	R	0.25	S	S	0.064	S	S	0.064	S	S	0.064	S	S	＞32	R	R	S	S
HN05	＞32	R	R	＞32	R	R	0.064	S	S	0.25	S	R	0.064	S	S	＞32	R	R	R	R
HN06	＞32	R	R	＞32	R	R	0.125	S	R	0.016	S	S	0.064	S	R	＞32	R	R	R	R
HN07	16	R	R	＞32	R	R	0.064	S	S	0.032	S	R	0.125	S	R	＞32	R	R	R	R
HN08	＞32	R	R	＞32	R	R	0.125	S	S	0.064	S	S	0.064	S	S	＞32	R	R	R	R
HN09	0.125	S	S	0.25	S	S	0.064	S	R	0.064	S	S	0.064	S	S	＞32	R	R	S	S
HN10	＞32	R	R	＞32	R	R	0.064	S	R	0.125	S	S	0.125	S	R	＞32	R	R	R	R
HN11	＞32	R	R	＞32	R	R	0.064	S	S	0.125	S	S	0.125	S	R	＞32	R	R	R	R
HN12	＞32	R	R	2	R	R	0.064	S	S	0.008	S	S	0.064	S	R	＞32	R	R	R	R
HN13	8	R	R	8	R	R	0.064	S	S	0.016	S	S	0.125	S	R	＞32	R	R	R	R
HN14	＞32	R	R	＞32	R	R	0.064	S	S	1	S	S	0.064	S	S	＞32	R	R	R	R
HN15	0.125	S	S	0.25	S	S	0.064	S	S	0.5	S	R	0.064	S	S	＞32	R	R	S	S
HN16	0.016	S	S	0.25	S	S	0.064	S	S	0.032	S	S	0.064	S	S	2	S	R	S	S
HN17	0.125	S	S	＞32	R	R	0.064	S	S	0.5	S	S	0.064	S	S	＞32	R	R	S	S
HN18	＞32	R	R	＞32	R	R	0.25	S	S	0.25	S	S	0.064	S	S	＞32	R	R	R	R
HN19	＞32	R	R	＞32	R	R	0.064	S	S	0.25	S	S	0.064	S	R	＞32	R	R	R	R
Note:G-R:Genotypic resistance; P-R:Phenotypic resistance;P-R criterion for MDR is E-tset test result of ≥3 antibiotic resistance
