# Supplementary material for: Helicobacter pylori resistance in Hainan Province, China: investigating phenotypes and genotypes through whole-genome sequencing
Source: Front Cell Infect Microbiol. 2024 Dec 17;14:1505166. doi: 10.3389/fcimb.2024.1505166 (PMC11685075; doi:10.3389/fcimb.2024.1505166)
Supplement: Supplementary file 4 [file Table4.xlsx]

## Sheet: Sheet1
TABLE S4. MIC values and mutations of 19 clinical isolates
Sample	Gender	Age (years)	Eradication history	MIC(μg/ml)						Mutation for resistance to:
				Clarithromycin	Levofloxacin	Amoxicillin	Furazolidone	Tetracycline	Metronidazole	AMX (pbp1A)	CLR (23S rRNA)	LVX (gyrA)	MTZ (rdxA)	TET (16S rRNA)	FR (PORD)
HN01	Male	54	1	＞32	＞32	0.064	0.125	0.064	＞32	Thr593Ala	A2143G	N87I		926_928AGA>GGA
HN02	Male	38	0	＞32	0.125	0.064	0.5	0.25	＞32		A2143G			926_928AGA>AGC
HN03	Female	28	2	＞32	2	0.064	0.064	0.064	＞32		A2143G	D91G
HN04	Female	42	2	＞32	0.25	0.064	0.064	0.064	＞32		A2143G
HN05	Female	47	1	＞32	＞32	0.064	0.25	0.064	＞32		A2143G	N87K			G353A, A356G, C357T
HN06	Male	34	0	＞32	＞32	0.125	0.016	0.064	＞32	Asn562Tyr	A2143G	D91G		926_928AGA>GGA
HN07	Female	62	2	16	＞32	0.064	0.032	0.125	＞32		A2143G	N87K	75 stop	926_928AGA>GGA	G353A, A356G, C357T
HN08	Male	41	0	＞32	＞32	0.125	0.064	0.064	＞32		A2143G	D91G
HN09	Male	43	0	0.125	0.25	0.064	0.064	0.064	＞32	Thr556Ser, Thr593Ala
HN10	Female	58	2	＞32	＞32	0.064	0.125	0.125	＞32	Thr593Ala	A2143G	D91G/N		926_928AGA>GGA
HN11	Female	75	1	＞32	＞32	0.064	0.125	0.125	＞32		A2143G	N87K		926_928AGA>TGA
HN12	Female	55	1	＞32	2	0.064	0.008	0.064	＞32		A2143G	D91G		926_928AGA>GGA
HN13	Male	55	0	8	8	0.064	0.016	0.125	＞32		A2143G	D91N	35 stop	926_928AGA>GGC
HN14	Female	48	2	＞32	＞32	0.064	1	0.064	＞32		A2143G	N87K
HN15	Female	42	1	0.125	0.25	0.064	0.5	0.064	＞32						G353A, A356G, C357T
HN16	Male	51	0	0.016	0.25	0.064	0.032	0.064	2
HN17	Female	60	1	0.125	＞32	0.064	0.5	0.064	＞32			D91N
HN18	Female	58	2	＞32	＞32	0.25	0.25	0.064	＞32		A2143G	D91N
HN19	Male	64	2	＞32	＞32	0.064	0.25	0.064	＞32		A2143G	D91N		926_928AGA>CGA
