# Supplementary material for: Helicobacter pylori resistance in Hainan Province, China: investigating phenotypes and genotypes through whole-genome sequencing
Source: Front Cell Infect Microbiol. 2024 Dec 17;14:1505166. doi: 10.3389/fcimb.2024.1505166 (PMC11685075; doi:10.3389/fcimb.2024.1505166)
Supplement: Supplementary file 5 [file Table5.xlsx]

## Sheet: Sheet1
TABLE S5. Phylogenetic tree genome information
Name	Total Genes	Single Copy
Helicobacter_pylori_HN01	1584	1391
Helicobacter_pylori_HN02	1584	1388
Helicobacter_pylori_HN03	1570	1377
Helicobacter_pylori_HN04	1546	1332
Helicobacter_pylori_HN05	1585	1397
Helicobacter_pylori_HN06	1545	1386
Helicobacter_pylori_HN07	1078	613
Helicobacter_pylori_HN08	1552	1401
Helicobacter_pylori_HN09	1557	1385
Helicobacter_pylori_HN10	1543	1377
Helicobacter_pylori_HN11	1571	1419
Helicobacter_pylori_HN12	2786	1217
Helicobacter_pylori_HN13	1536	1370
Helicobacter_pylori_HN14	1523	1347
Helicobacter_pylori_HN15	1556	1398
Helicobacter_pylori_HN16	1581	1400
Helicobacter_pylori_HN17	1573	1422
Helicobacter_pylori_HN18	1532	1382
Helicobacter_pylori_HN19	1606	1407
Helicobacter_pylori_MHP02	1435	1376
Helicobacter_pylori_MHP03	1406	1357
Helicobacter_pylori_MHP04	1519	1429
Helicobacter_pylori_MHP06	1457	1378
Helicobacter_pylori_MHP08	1457	1384
Helicobacter_pylori_MHP10	1462	1389
Helicobacter_pylori_MHP11	1493	1411
Helicobacter_pylori_MHP15	1498	1411
Helicobacter_pylori_MHP16	1473	1383
Helicobacter_pylori_MHP18	1480	1392
Helicobacter_pylori_MHP19	1447	1375
Helicobacter_pylori_MHP20	1451	1386
Helicobacter_pylori_MHP22	1493	1397
Helicobacter_pylori_MHP28	1457	1376
Helicobacter_pylori_MHP29	1470	1398
Helicobacter_pylori_MHP33	1482	1394
Helicobacter_pylori_MHP34	1451	1372
Helicobacter_pylori_MHP36	1473	1372
Helicobacter_pylori_MHP37	1440	1362
Helicobacter_pylori_MHP38	1455	1382
Helicobacter_pylori_MHP44	1519	1408
Helicobacter_pylori_MHP51	1491	1393
Helicobacter_pylori_MHP52	1489	1402
Helicobacter_pylori_SHZY03	1396	1351
Helicobacter_pylori_SHZY05	1380	1346
Helicobacter_pylori_SHZY07	1410	1355
Helicobacter_pylori_SHZY08	1564	1438
Helicobacter_pylori_SHZY12	1400	1331
Helicobacter_pylori_SHZY15	1417	1330
Helicobacter_pylori_SHZY16	1377	1326
Helicobacter_pylori_SHZY19	1489	1365
Helicobacter_pylori_SHZY20	1373	1319
Helicobacter_pylori_SHZY22	1421	1360
Helicobacter_pylori_SHZY24	1467	1405
Helicobacter_pylori_SHZY26	1396	1340
Helicobacter_pylori_SHZY27	1396	1342
Helicobacter_pylori_SHZY28	1386	1351
Helicobacter_pylori_SHZY29	1354	1311
Helicobacter_pylori_SHZY30	1397	1343
Helicobacter_pylori_SHZY32	1347	1311
Helicobacter_pylori_SHZY35	1426	1355
Helicobacter_pylori_SHZY36	1375	1331
Helicobacter_pylori_SHZY37	1337	1310
Helicobacter_pylori_SHZY38	1499	1406
Helicobacter_pylori_SHZY39	1388	1343
Helicobacter_pylori_SHZY41	1401	1351
Helicobacter_pylori_SHZY42	1370	1329
Helicobacter_pylori_SHZY44	1363	1316
Helicobacter_pylori_SHZY46	1399	1348
Helicobacter_pylori_SHZY51	1383	1344
Helicobacter_pylori_SHZY52	1355	1307
Helicobacter_pylori_SHZY53	1349	1306
Helicobacter_pylori_SHZY54	1432	1369
Helicobacter_pylori_SHZY55	1373	1337
Helicobacter_pylori_SHZY56	1419	1150
Helicobacter_pylori_SHZY57	1400	1346
Helicobacter_pylori_SHZY58	1338	998
Helicobacter_pylori_UM007	1426	1365
Helicobacter_pylori_UM018	1434	1387
Helicobacter_pylori_UM034	1442	1374
Helicobacter_pylori_UM045	1442	1382
