# Supplementary material for: Helicobacter pylori resistance in Hainan Province, China: investigating phenotypes and genotypes through whole-genome sequencing
Source: Front Cell Infect Microbiol. 2024 Dec 17;14:1505166. doi: 10.3389/fcimb.2024.1505166 (PMC11685075; doi:10.3389/fcimb.2024.1505166)
Supplement: Supplementary file 6 [file Table6.xlsx]

## Sheet: family-result
			TABLE S6. Gene Family Statistics
Pfam	alignment start	alignment end	envelope start	envelope end	name	type	hmm start	hmm end	hmm length	bit score	E-value	significance	clan	predicted_active_site_residues
PF11741.13	44	112	33	122	AMIN	Family	14	90	101	31.4	1.8e-07	1	No_clan
PF03331.18	3	270	3	271	LpxC	Family	1	267	268	343.6	9.4e-103	1	CL0329	predicted_active_site
PF00574.28	13	192	12	193	CLP_protease	Domain	2	181	182	284.1	5.6e-85	1	CL0127	predicted_active_site
PF01554.23	23	184	23	184	MatE	Family	1	161	161	117.3	6.1e-34	1	CL0222
PF01554.23	248	404	242	408	MatE	Family	7	157	161	59.1	4.9e-16	1	CL0222
PF07690.21	20	330	18	337	MFS_1	Family	2	326	347	131.7	3.5e-38	1	CL0015
PF03033.25	3	142	3	143	Glyco_transf_28	Family	1	138	139	127.7	3.8e-37	1	CL0113
PF04101.21	177	345	176	346	Glyco_tran_28_C	Domain	2	165	166	163.5	5.2e-48	1	CL0113
PF01039.27	60	244	54	286	Carboxyl_trans	Family	9	180	493	70.1	1.7e-19	1	CL0127
PF22692.1	117	184	90	198	LlgE_F_G_D1	Domain	14	52	64	28	2.2e-06	1	No_clan
PF06429.18	560	603	558	603	Flg_bbr_C	Domain	3	46	46	44.6	9.2e-12	1	No_clan
PF00580.26	7	262	7	262	UvrD-helicase	Domain	1	271	271	229.2	8.4e-68	1	CL0023
PF13361.11	268	647	267	648	UvrD_C	Domain	2	349	350	162.6	2e-47	1	CL0023
PF00430.23	33	147	29	150	ATP-synt_B	Coiled-coil	6	120	132	48.6	9.6e-13	1	CL0255
PF02195.23	35	123	34	123	ParBc	Family	2	90	90	99.7	9.5e-29	1	CL0248
PF17762.6	174	222	173	223	HTH_ParB	Domain	2	51	52	58.8	4e-16	1	CL0123
PF00528.27	71	234	50	236	BPD_transp_1	Family	14	180	184	71.3	9.9e-20	1	CL0404
PF05545.16	2	51	2	51	FixQ	Family	1	48	49	54.8	8e-15	1	No_clan
PF02754.21	3	85	3	85	CCG	Family	1	85	85	55.9	4.1e-15	1	No_clan
PF02754.21	132	216	132	217	CCG	Family	1	84	85	69.4	2.5e-19	1	No_clan
PF02589.20	48	210	3	211	LUD_dom	Domain	11	188	189	89.8	2.2e-25	1	CL0063
PF03807.22	4	94	3	94	F420_oxidored	Family	2	94	94	45.2	1.3e-11	1	CL0063
PF14748.11	156	255	156	257	P5CR_dimer	Domain	1	102	105	91.5	4.2e-26	1	CL0106
PF02554.19	33	591	33	591	CstA	Domain	1	560	560	808.5	3.9e-243	1	CL0062
PF00795.27	5	271	3	271	CN_hydrolase	Family	3	256	256	215.7	7.8e-64	1	No_clan	predicted_active_site
PF00013.34	201	241	201	257	KH_1	Domain	1	41	66	28.4	1.2e-06	1	CL0007
PF01966.27	327	418	326	419	HD	Family	2	115	116	71.8	6.7e-20	1	CL0237
PF05175.19	34	114	18	177	MTS	Domain	31	113	170	52	7.4e-14	1	CL0063
PF00085.25	5	102	3	103	Thioredoxin	Domain	3	102	103	111.6	1.9e-32	1	CL0172	predicted_active_site
PF17033.10	1	265	1	265	Peptidase_M99	Domain	1	267	267	553.9	6.7e-167	1	CL0105
PF17130.9	267	338	266	338	Peptidase_M99_m	Domain	2	73	73	142.1	4.5e-42	1	No_clan
PF17129.9	339	436	339	436	Peptidase_M99_C	Domain	1	100	100	179.8	1.1e-53	1	No_clan
PF01066.26	9	155	7	171	CDP-OH_P_transf	Family	3	138	152	81.5	9.5e-23	1	No_clan	predicted_active_site
PF02548.20	10	265	10	265	Pantoate_transf	Family	1	259	259	340	1e-101	1	CL0036
PF02092.22	6	561	6	562	tRNA_synt_2f	Family	1	535	536	544.3	4.5e-163	1	No_clan
PF13624.11	1	165	1	166	SurA_N_3	Domain	1	161	162	144.4	3.1e-42	1	CL0262
PF13145.11	241	360	241	361	Rotamase_2	Domain	1	120	121	82.1	6.4e-23	1	CL0487
PF02491.25	107	181	104	182	SHS2_FTSA	Domain	4	78	79	64.6	9.8e-18	1	CL0319
PF14450.11	227	402	227	402	FtsA	Domain	1	127	127	91.2	7.6e-26	1	CL0108
PF21088.2	61	101	60	101	MS_channel_1st	Domain	2	42	42	32.3	8.8e-08	1	No_clan
PF00924.23	102	166	102	169	MS_channel_2nd	Domain	1	65	68	67.5	9.6e-19	1	CL0010
PF21082.2	175	258	175	258	MS_channel_3rd	Domain	1	88	88	75.8	3.2e-21	1	No_clan
PF00460.25	8	35	5	35	Flg_bb_rod	Family	4	31	31	41.2	1.4e-10	1	No_clan
PF22692.1	96	161	96	183	LlgE_F_G_D1	Domain	1	44	64	40.6	2.5e-10	1	No_clan
PF07196.18	273	326	273	326	Flagellin_IN	Motif	1	55	55	32.4	9.1e-08	1	No_clan
PF07559.19	476	598	461	598	FlgE_D2	Domain	16	142	142	59.9	4.3e-16	1	No_clan
PF06429.18	675	716	672	716	Flg_bbr_C	Domain	5	46	46	52.1	4e-14	1	No_clan
PF01155.24	1	114	1	114	HypA	Domain	1	112	112	94.1	6.2e-27	1	No_clan
PF05211.17	2	249	2	249	NLBH	Family	1	254	254	325.3	3.4e-97	1	CL0342
PF02353.25	101	370	100	370	CMAS	Family	2	273	273	382.9	9.6e-115	1	CL0063	predicted_active_site
PF00437.25	21	260	15	289	T2SSE	Family	8	247	269	130.8	6e-38	1	CL0023
PF21016.2	16	56	3	59	RlmN_N	Domain	18	57	60	26.8	3.9e-06	1	CL0198
PF04055.26	119	278	117	289	Radical_SAM	Domain	3	157	166	44.2	2.7e-11	1	CL0036
PF01380.27	50	175	45	177	SIS	Domain	6	129	131	87.7	6.4e-25	1	CL0067
PF00571.33	206	262	206	263	CBS	Domain	1	56	57	37.3	3e-09	1	No_clan
PF00571.33	286	325	284	328	CBS	Domain	15	54	57	23.2	8e-05	1	No_clan
PF01230.28	32	125	30	127	HIT	Domain	3	96	98	43	6.7e-11	1	CL0265	predicted_active_site
PF01479.30	13	58	12	58	S4	Domain	2	48	48	25	1.4e-05	1	CL0492
PF00849.27	86	245	86	246	PseudoU_synth_2	Family	1	151	152	91.3	8.5e-26	1	CL0649	predicted_active_site
PF02687.26	151	267	150	268	FtsX	Family	2	117	120	26.8	5.1e-06	1	CL0404
PF03646.20	19	117	17	117	FlaG	Family	3	101	101	81.3	5.3e-23	1	No_clan
PF16491.10	44	200	39	200	Peptidase_M48_N	Domain	19	179	179	100.7	9.9e-29	1	No_clan
PF01435.23	203	405	203	406	Peptidase_M48	Domain	1	185	186	156.7	6.8e-46	1	CL0126	predicted_active_site
PF08534.15	19	162	19	162	Redoxin	Domain	1	148	148	91.6	4.9e-26	1	CL0172	predicted_active_site
PF00389.35	4	314	4	314	2-Hacid_dh	Domain	1	134	134	110.7	5e-32	1	CL0063
PF02826.24	107	282	107	282	2-Hacid_dh_C	Domain	1	178	178	185.1	9e-55	1	CL0063	predicted_active_site
PF19304.4	325	440	323	441	PGDH_inter	Domain	3	118	119	87.2	1e-24	1	CL0697
PF01842.30	453	514	452	515	ACT	Domain	2	65	66	40.4	2.2e-10	1	CL0070
PF00285.26	45	420	45	420	Citrate_synt	Domain	1	357	357	423.7	6.5e-127	1	No_clan	predicted_active_site
PF00180.25	32	418	31	421	Iso_dh	Domain	2	345	348	297.6	1.6e-88	1	CL0270
PF00483.28	4	280	4	283	NTP_transferase	Family	1	242	245	199.8	6.3e-59	1	CL0110
PF22640.1	296	342	294	343	ManC_GMP_beta-helix	Domain	7	54	55	35.5	8.5e-09	1	No_clan
PF01050.23	346	461	346	461	MannoseP_isomer	Family	1	116	116	188.8	3.2e-56	1	CL0029
PF00708.23	10	91	9	91	Acylphosphatase	Domain	2	85	85	52	8e-14	1	CL0622	predicted_active_site
PF07503.17	111	143	111	144	zf-HYPF	Domain	1	33	34	47.4	1.5e-12	1	No_clan
PF07503.17	161	191	161	193	zf-HYPF	Domain	1	31	34	29	8.5e-07	1	No_clan
PF01300.23	209	379	207	381	Sua5_yciO_yrdC	Family	3	176	178	126.7	8.3e-37	1	No_clan
PF17788.6	398	494	397	496	HypF_C	Domain	2	97	99	88.8	3.5e-25	1	CL0108
PF22521.1	510	743	510	743	HypF_C_2	Domain	1	241	241	166.1	1.4e-48	1	CL0108
PF01856.22	89	273	89	273	HP_OMP	Family	1	154	154	156.7	5.4e-46	1	CL0193
PF00004.34	55	123	55	157	AAA	Domain	1	73	131	28.9	1.6e-06	1	CL0023
PF07724.19	201	328	171	329	AAA_2	Domain	20	165	166	89	4.3e-25	1	CL0023
PF00227.31	2	178	1	180	Proteasome	Domain	2	187	189	67	2e-18	1	CL0052	predicted_active_site
PF13036.11	48	200	48	200	LpoB	Family	1	147	147	124.5	3.6e-36	1	CL0342
PF01856.22	59	248	59	248	HP_OMP	Family	1	154	154	165	1.5e-48	1	CL0193
PF13144.11	97	217	96	217	ChapFlgA	Family	2	122	122	89.7	1.7e-25	1	CL0489
PF01048.25	3	227	3	228	PNP_UDP_1	Domain	1	232	233	175.5	1.3e-51	1	CL0408	predicted_active_site
PF01649.23	2	84	2	84	Ribosomal_S20p	Family	1	83	83	95.9	2e-27	1	No_clan
PF01252.23	16	147	15	147	Peptidase_A8	Family	2	142	142	87.4	1.2e-24	1	No_clan	predicted_active_site
PF02492.24	4	174	2	175	cobW	Domain	3	179	180	149.2	1.1e-43	1	CL0023
PF01058.27	86	230	86	232	Oxidored_q6	Family	1	126	128	97.3	6.3e-28	1	CL0304
PF14720.11	251	333	251	334	NiFe_hyd_SSU_C	Family	1	79	80	113.6	5e-33	1	No_clan
PF08238.17	79	98	69	98	Sel1	Repeat	18	36	36	7.9	6.1	1	CL0020
PF08238.17	100	134	99	134	Sel1	Repeat	2	36	36	20.9	0.00048	1	CL0020
PF08238.17	136	171	135	171	Sel1	Repeat	2	36	36	9.6	1.8	1	CL0020
PF08238.17	174	207	173	207	Sel1	Repeat	3	36	36	31.5	2.1e-07	1	CL0020
PF08238.17	248	281	247	282	Sel1	Repeat	3	35	36	22.4	0.00016	1	CL0020
PF08238.17	285	317	284	318	Sel1	Repeat	3	35	36	32.7	8.7e-08	1	CL0020
PF14790.11	6	177	6	177	THDPS_N	Domain	1	167	167	226.6	1.8e-67	1	No_clan
PF14789.11	179	219	179	219	THDPS_M	Domain	1	41	41	55.1	7.5e-15	1	No_clan
PF14602.11	304	337	304	337	Hexapep_2	Repeat	1	34	34	54.1	1.1e-14	1	CL0536
PF00488.26	318	494	316	498	MutS_V	Domain	3	182	188	55.1	1.1e-14	1	CL0023
PF01713.26	676	750	676	750	Smr	Family	1	76	77	80.8	7.4e-23	1	No_clan
PF00730.30	35	178	34	179	HhH-GPD	Domain	2	107	108	61.9	7.6e-17	1	CL0198
PF00117.33	5	186	4	188	GATase	Domain	2	186	190	168	2.1e-49	1	CL0014	predicted_active_site
PF02885.22	2	64	2	64	Glycos_trans_3N	Domain	1	63	63	52.3	4.2e-14	1	No_clan
PF00591.26	73	319	71	321	Glycos_transf_3	Family	3	249	253	284.1	1.2e-84	1	No_clan
PF00218.26	5	247	5	249	IGPS	Domain	1	252	254	275	5.6e-82	1	CL0036
PF00697.27	254	445	254	447	PRAI	Domain	1	190	193	149.4	1.2e-43	1	CL0036
PF00361.25	130	427	130	430	Proton_antipo_M	Family	1	291	294	190.8	3.5e-56	1	CL0425
PF00361.25	126	416	126	421	Proton_antipo_M	Family	1	290	294	219.7	5.6e-65	1	CL0425
PF00662.25	68	118	68	118	Proton_antipo_N	Family	1	51	51	76.2	1.6e-21	1	No_clan
PF00361.25	134	422	134	422	Proton_antipo_M	Family	1	294	294	268.2	9.8e-80	1	CL0425
PF12838.12	81	133	81	135	Fer4_7	Domain	1	50	52	42.6	7.3e-11	1	CL0344
PF16514.10	1	74	1	74	NADH-UOR_E	Domain	1	74	74	132.1	8.2e-39	1	CL0397
PF00346.24	137	409	137	409	Complex1_49kDa	Family	1	271	271	336.4	1.1e-100	1	No_clan
PF00329.24	62	184	62	185	Complex1_30kDa	Family	1	123	124	118	4.4e-34	1	No_clan
PF18073.6	8	35	8	35	Rubredoxin_2	Domain	1	28	28	44.7	9.4e-12	1	CL0167
PF13481.11	66	220	58	221	AAA_25	Domain	10	194	195	39.2	6.5e-10	1	CL0023
PF13541.11	344	426	329	427	ChlI	Domain	37	120	121	28.4	1.5e-06	1	CL0329
PF08545.15	109	188	109	188	ACP_syn_III	Domain	1	80	80	98.6	1.7e-28	1	CL0046	predicted_active_site
PF08541.15	239	326	239	328	ACP_syn_III_C	Domain	1	88	90	124.1	2.3e-36	1	CL0046	predicted_active_site
PF00334.24	3	135	3	137	NDK	Domain	1	133	135	189.8	2e-56	1	No_clan	predicted_active_site
PF04613.19	19	87	19	88	LpxD	Domain	1	69	70	72.3	2.6e-20	1	CL0365
PF00132.29	107	136	102	137	Hexapep	Repeat	6	35	36	34.7	1.1e-08	1	CL0536
PF00132.29	138	173	138	173	Hexapep	Repeat	1	36	36	33.8	2.1e-08	1	CL0536
PF00132.29	217	250	216	251	Hexapep	Repeat	2	35	36	27.1	2.7e-06	1	CL0536	predicted_active_site
PF13561.11	13	251	13	251	adh_short_C2	Domain	1	236	236	277.3	1.2e-82	1	CL0063	predicted_active_site
PF01127.27	110	218	104	223	Sdh_cyt	Family	6	117	122	42.7	6.3e-11	1	CL0335
PF13091.11	72	221	70	221	PLDc_2	Domain	4	132	132	59.7	3.1e-16	1	CL0479	predicted_active_site
PF13091.11	309	444	307	451	PLDc_2	Domain	3	125	132	73.9	1.2e-20	1	CL0479	predicted_active_site
PF03350.21	10	124	10	125	UPF0114	Family	1	116	117	94.2	7.4e-27	1	No_clan
PF08966.16	1	73	1	73	DUF1882	Domain	1	73	73	128.8	8.8e-38	1	No_clan
PF02674.21	6	153	6	154	Colicin_V	Family	1	143	144	99.2	2.4e-28	1	CL0292
PF01855.24	14	243	14	250	POR_N	Family	1	222	231	221.7	1.2e-65	1	CL0254
PF17147.9	275	368	275	368	PFOR_II	Domain	1	102	102	81.8	4.5e-23	1	CL0591
PF13187.11	18	69	18	71	Fer4_9	Family	1	50	52	36.5	4.5e-09	1	CL0344
PF04224.17	6	190	5	190	DUF417	Family	2	175	175	264.3	4.5e-79	1	CL0131
PF01165.25	4	55	3	57	Ribosomal_S21	Family	2	53	55	56.3	2.2e-15	1	No_clan
PF13561.11	12	245	12	246	adh_short_C2	Domain	1	235	236	204.5	2.1e-60	1	CL0063	predicted_active_site
PF00109.31	1	250	1	250	ketoacyl-synt	Domain	1	252	252	174.2	4.3e-51	1	CL0046	predicted_active_site
PF02801.27	258	369	258	370	Ketoacyl-synt_C	Domain	1	118	119	120.4	4.7e-35	1	CL0046
PF07498.17	27	69	27	69	Rho_N	Domain	1	43	43	50.5	1.7e-13	1	CL0306
PF07497.17	74	145	73	147	Rho_RNA_bind	Domain	2	71	73	103.4	5e-30	1	CL0021
PF00006.30	179	382	178	384	ATP-synt_ab	Domain	3	211	213	93.6	1.5e-26	1	CL0023
PF00762.24	20	331	20	333	Ferrochelatase	Domain	1	315	317	308.2	6.3e-92	1	CL0043
PF00364.27	82	152	80	153	Biotin_lipoyl	Domain	4	72	73	55.6	4.2e-15	1	CL0105
PF00289.27	13	121	12	121	Biotin_carb_N	Domain	2	110	110	131.1	2.8e-38	1	CL0063
PF02786.22	126	335	126	336	CPSase_L_D2	Domain	1	210	211	269.8	1.6e-80	1	CL0179	predicted_active_site
PF02785.24	347	453	347	453	Biotin_carb_C	Domain	1	108	108	135.8	6.9e-40	1	CL0105
PF01041.22	10	365	9	366	DegT_DnrJ_EryC1	Domain	2	359	360	378.7	3.6e-113	1	CL0061	predicted_active_site
PF00268.26	31	305	30	306	Ribonuc_red_sm	Domain	2	280	281	254.3	1.6e-75	1	CL0044
PF00479.27	7	174	7	174	G6PD_N	Domain	1	183	183	165.6	2.3e-48	1	CL0063
PF02781.21	177	358	176	361	G6PD_C	Domain	2	193	296	176	1.1e-51	1	CL0139
PF02775.26	51	218	48	219	TPP_enzyme_C	Domain	2	150	151	78.7	4.5e-22	1	CL0254
PF00137.26	34	96	34	97	ATP-synt_C	Domain	1	59	60	52.9	3.8e-14	1	No_clan
PF02844.20	8	104	7	104	GARS_N	Domain	2	100	100	89	3.4e-25	1	CL0063
PF01071.24	105	292	105	292	GARS_A	Domain	1	194	194	207.5	1.9e-61	1	CL0179
PF02843.21	328	416	327	416	GARS_C	Domain	2	92	92	64.3	1.2e-17	1	CL0105
PF00005.32	18	154	18	154	ABC_tran	Domain	1	137	137	84.1	1.5e-23	1	CL0023	predicted_active_site
PF01255.24	11	230	11	230	Prenyltransf	Family	1	219	219	261.7	5.9e-78	1	No_clan
PF00892.25	7	140	6	141	EamA	Family	2	135	136	86.5	2.1e-24	1	CL0184
PF00892.25	152	287	150	288	EamA	Family	4	135	136	34.8	1.9e-08	1	CL0184
PF00988.27	4	126	4	128	CPSase_sm_chain	Domain	1	124	126	136.1	6.5e-40	1	CL0364
PF00117.33	191	370	190	371	GATase	Domain	2	189	190	166.7	5.5e-49	1	CL0014	predicted_active_site
PF02576.22	9	81	8	81	RimP_N	Domain	2	73	73	87.3	8.3e-25	1	No_clan
PF17384.7	84	146	84	146	DUF150_C	Domain	1	70	70	50.5	2.1e-13	1	CL0010
PF01052.25	207	275	205	277	FliMN_C	Family	3	71	73	71.1	6.4e-20	1	No_clan
PF00701.27	6	295	2	296	DHDPS	Domain	6	288	289	276.7	1.7e-82	1	CL0036	predicted_active_site
PF01180.26	50	334	49	334	DHO_dh	Domain	2	291	291	222.4	8.6e-66	1	CL0036
PF00355.31	48	138	44	145	Rieske	Domain	7	83	88	31.8	1.2e-07	1	CL0516
PF02049.23	24	109	21	109	FliE	Family	4	89	89	93.3	9.1e-27	1	No_clan
PF03717.20	51	220	49	221	PBP_dimer	Domain	4	179	180	124.1	1e-35	1	CL0776
PF00905.27	252	569	252	579	Transpeptidase	Domain	1	287	299	167.6	4.4e-49	1	CL0013	predicted_active_site
PF03330.23	117	204	115	205	DPBB_1	Domain	3	82	83	91.7	3.1e-26	1	CL0199
PF05036.18	245	307	244	312	SPOR	Domain	2	65	76	51.9	8.6e-14	1	No_clan
PF18985.5	22	273	22	274	DUF5718	Family	1	249	250	300.9	8.7e-90	1	No_clan
PF04956.18	6	89	1	89	TrbC	Family	15	98	98	39.1	7.9e-10	1	CL0690
PF01584.24	21	172	21	176	CheW	Domain	1	134	138	77.6	8.2e-22	1	No_clan
PF00072.29	199	311	199	315	Response_reg	Domain	1	107	111	55.2	8.5e-15	1	CL0304
PF04085.19	153	243	148	245	MreC	Family	55	145	147	43.5	3.1e-11	1	No_clan
PF01514.22	53	221	49	224	YscJ_FliF	Family	5	176	179	201	1.7e-59	1	No_clan
PF08345.16	257	423	257	423	YscJ_FliF_C	Family	1	147	147	148.9	1.7e-43	1	No_clan
PF03776.19	12	76	12	76	MinE	Family	1	68	68	53.9	1.5e-14	1	No_clan
PF13614.11	4	168	2	172	AAA_31	Domain	3	173	177	77.8	1.1e-21	1	CL0023
PF13091.11	41	173	41	174	PLDc_2	Domain	1	131	132	97	9.3e-28	1	CL0479	predicted_active_site
PF09527.15	13	63	13	64	ATPase_gene1	Family	2	53	54	47.8	1.4e-12	1	No_clan
PF05426.17	40	282	27	282	Alginate_lyase	Repeat	15	275	275	125.5	3.1e-36	1	CL0059	predicted_active_site
PF19300.4	1	102	1	102	BPD_transp_1_N	Family	1	114	114	59.2	4.9e-16	1	No_clan
PF00528.27	113	332	113	333	BPD_transp_1	Family	1	183	184	149.7	8.5e-44	1	CL0404
PF00278.27	15	356	15	356	Orn_DAP_Arg_deC	Domain	1	95	95	92.9	1.4e-26	1	CL0105	predicted_active_site
PF02784.21	21	266	20	266	Orn_Arg_deC_N	Domain	2	247	247	203.3	4.5e-60	1	CL0036
PF01761.25	57	308	56	309	DHQ_synthase	Domain	2	260	261	335.3	2.4e-100	1	CL0224
PF01702.23	11	367	9	368	TGT	Family	2	356	357	489.7	5.9e-147	1	CL0036	predicted_active_site
PF02541.21	19	298	18	298	Ppx-GppA	Family	2	285	285	312.1	4.5e-93	1	CL0108
PF21447.2	312	439	308	472	Ppx-GppA_III	Domain	7	133	177	41.6	1.4e-10	1	CL0237
PF13187.11	8	60	8	60	Fer4_9	Family	1	52	52	28.9	1.1e-06	1	CL0344
PF03692.20	12	119	12	120	CxxCxxCC	Family	1	84	85	60	3.4e-16	1	No_clan
PF00919.25	2	99	2	99	UPF0004	Family	1	98	98	102.7	9.8e-30	1	CL0304
PF04055.26	143	316	142	317	Radical_SAM	Domain	2	165	166	101.3	7.3e-29	1	CL0036
PF02050.21	17	133	17	134	FliJ	Coiled-coil	1	122	123	54.2	1.9e-14	1	CL0419
PF00709.26	4	409	4	409	Adenylsucc_synt	Domain	1	416	416	570.9	1.7e-171	1	CL0023
PF12911.12	3	39	3	55	OppC_N	Domain	1	37	53	27.3	3e-06	1	No_clan
PF00528.27	155	335	132	338	BPD_transp_1	Family	1	181	184	97	1.3e-27	1	CL0404
PF00005.32	17	174	17	174	ABC_tran	Domain	1	137	137	101.2	8.2e-29	1	CL0023	predicted_active_site
PF08352.17	225	257	225	271	oligo_HPY	Family	1	33	65	18.5	0.0025	1	No_clan
PF00005.32	290	440	288	440	ABC_tran	Domain	3	137	137	88.9	5.1e-25	1	CL0023	predicted_active_site
PF08352.17	491	514	491	515	oligo_HPY	Family	1	24	65	18.6	0.0023	1	No_clan
PF01145.30	63	262	62	273	Band_7	Family	2	176	176	133.5	9.7e-39	1	CL0433
PF00270.34	44	208	44	209	DEAD	Domain	1	166	167	175.5	8.8e-52	1	CL0023
PF00271.36	245	352	243	352	Helicase_C	Domain	3	110	110	113.3	7.8e-33	1	CL0023
PF02119.21	21	341	21	341	FlgI	Family	1	343	343	355.7	2.5e-106	1	No_clan
PF05201.20	14	168	13	168	GlutR_N	Domain	2	151	151	148.9	1.1e-43	1	No_clan
PF01488.25	185	315	183	316	Shikimate_DH	Family	3	137	138	114.5	4.7e-33	1	CL0063
PF00745.25	330	428	330	428	GlutR_dimer	Domain	1	99	99	80.2	1.3e-22	1	No_clan
Gene family identification of 161 sets of single-copy genes involved in the construction of the phylogenetic tree was performed using Pfam_scan software.
